# Supplementary material for: Features of Psychomotor Coordination in Adolescents with Neuropsychiatric Pathology Enrolled in a Standard Educational Program
Source: Brain Sci. 2022 Feb 10;12(2):245. doi: 10.3390/brainsci12020245 (PMC8870156; doi:10.3390/brainsci12020245)
Supplement: Supplementary file 1 [file brainsci-12-00245-s001.zip]

Archive with 1 entries (1 files):
- brainsci-1548303-supplementary.pdf
